# Supplementary material for: Synergistically Enhanced Photocatalytic Degradation by Coupling Slow-Photon Effect with Z-Scheme Charge Transfer in CdS QDs/IO-TiO2 Heterojunction
Source: Molecules. 2023 Jul 16;28(14):5437. doi: 10.3390/molecules28145437 (PMC10385498; doi:10.3390/molecules28145437)
Supplement: Supplementary file 1 [file molecules-28-05437-s001.zip]

Archive with 1 entries (1 files):
- molecules-2495741-supplementary.pdf
